# Supplementary material for: Apparent Diffusion Coefficient and Native T1 Mapping Histogram Analyses Reveal Tumor Proliferation and Microenvironment in Neuroblastoma Xenografts
Source: Cancers (Basel). 2025 Oct 26;17(21):3433. doi: 10.3390/cancers17213433 (PMC12606753; doi:10.3390/cancers17213433)
Supplement: Supplementary file 1 [file cancers-17-03433-s001.zip]

Archive with 1 entries (1 files):
- cancers-3860587-supplementary.pdf
